# Supplementary material for: Proteasome Inhibition Activates Autophagy-Lysosome Pathway Associated With TFEB Dephosphorylation and Nuclear Translocation
Source: Front Cell Dev Biol. 2019 Aug 22;7:170. doi: 10.3389/fcell.2019.00170 (PMC6713995; doi:10.3389/fcell.2019.00170)
Supplement: DATA SHEET S1 — All western blots without being cropped in Figures 1–4, n >= 3. [file Data_Sheet_1.ZIP]

Archive with 64 entries (39 files):
- full images of western blots/
- full images of western blots/figure 1/
- full images of western blots/figure 1/1/
- full images of western blots/figure 1/1/actin.tif
- full images of western blots/figure 1/1/TFEB.tif
- full images of western blots/figure 1/2/
- full images of western blots/figure 1/2/actin.tif
- full images of western blots/figure 1/2/TFEB.tif
- full images of western blots/figure 1/3/
- full images of western blots/figure 1/3/actin.tif
- full images of western blots/figure 1/3/TFEB.tif
- full images of western blots/figure 1/4/
- full images of western blots/figure 1/4/actin.tif
- full images of western blots/figure 1/4/TFEB.tif
- full images of western blots/figure 2/
- full images of western blots/figure 2/A/
- full images of western blots/figure 2/A/1-2/
- full images of western blots/figure 2/A/1-2/actin.tif
- full images of western blots/figure 2/A/1-2/TFEB.tif
- full images of western blots/figure 2/A/3/
- full images of western blots/figure 2/A/3/actin.tif
- full images of western blots/figure 2/A/3/TFEB.tif
- full images of western blots/figure 2/A/4/
- full images of western blots/figure 2/A/4/actin.tif
- full images of western blots/figure 2/A/4/TFEB.tif
- full images of western blots/figure 2/C/
- full images of western blots/figure 2/C/1/
- full images of western blots/figure 2/C/1/actin.tif
- full images of western blots/figure 2/C/1/TFEB.tif
- full images of western blots/figure 2/C/2/
- full images of western blots/figure 2/C/2/actin.tif
- full images of western blots/figure 2/C/2/TFEB.tif
- full images of western blots/figure 2/C/3/
- full images of western blots/figure 2/C/3/actin.tif
- full images of western blots/figure 2/C/3/TFEB.tif
- full images of western blots/figure 2/E/
- full images of western blots/figure 2/E/1/
- full images of western blots/figure 2/E/1/actin.tif
- full images of western blots/figure 2/E/1/TFEB.tif
- full images of western blots/figure 2/E/2/
- full images of western blots/figure 2/E/2/actin.tif
- full images of western blots/figure 2/E/2/TFEB.tif
- full images of western blots/figure 2/E/3/
- full images of western blots/figure 2/E/3/actin.tif
- full images of western blots/figure 2/E/3/TFEB.tif
- full images of western blots/figure 3/
- full images of western blots/figure 3/Lamin B.tif
- full images of western blots/figure 3/TFEB.tif
- full images of western blots/figure 3/tubulin.tif
- full images of western blots/figure 4/
- full images of western blots/figure 4/A/
- full images of western blots/figure 4/A/actin.tif
- full images of western blots/figure 4/A/LAMP-1.tif
- full images of western blots/figure 4/A/LC3.tif
- full images of western blots/figure 4/A/TFEB.tif
- full images of western blots/figure 4/H/
- full images of western blots/figure 4/H/4H-1/
- full images of western blots/figure 4/H/4H-1/actin.tif
- full images of western blots/figure 4/H/4H-1/LC3.tif
- full images of western blots/figure 4/H/4H-2/
- full images of western blots/figure 4/H/4H-2/actin.png
- full images of western blots/figure 4/H/4H-2/actin.tif
- full images of western blots/figure 4/H/4H-2/LC3.png
- full images of western blots/figure 4/H/4H-2/LC3.tif
